# Supplementary material for: Unique Hepatic Cytosolic Arginase Evolved Independently in Ureogenic Freshwater Air-Breathing Teleost, Heteropneustes fossilis
Source: PLoS One. 2013 Jun 20;8(6):e66057. doi: 10.1371/journal.pone.0066057 (PMC3688715; doi:10.1371/journal.pone.0066057)
Supplement: File S1 — Sequence data collected from the NCBI GenBank sequence database. (XLS) [file pone.0066057.s006.xls]

## Sheet: Sheet1
Abbreviation	Organism	NCBI GI identifier	Kingdom	Domain	Isoenzyme	Protein Size
Ec AU	Escherichia coli	147859	Monera	Bacteria	agmatine ureohydrolase	306
Sc ARG	Saccharomyces cerevisiae	171161	Fungi	Eukaryota	arginase	333
Gm ARG	Glycine max	2661128	Plantae	Magnoliophyta	arginase	350
Ld ARG	Leishmania donovani	109809921	Protozoa	Mastigophora	arginase	330
Pf ARG	Plasmodium falciparum 3D7	17939889	Protozoa	Zoomastigophora	arginase	411
Cc ARG1	Cyprinus carpio	72534432	Animalia	Osteichthyes	arginase 1	340
Cc ARG 2A	Cyprinus carpio	72534170	Animalia	Osteichthyes	arginase 2A	347
Cc ARG 2B	Cyprinus carpio	72534434	Animalia	Osteichthyes	arginase 2B	347
Cc ARG 2C	Cyprinus carpio	72534436	Animalia	Osteichthyes	arginase 2C	347
Om ARG type I	Oncorhynchus mykiss	52138509	Animalia	Osteichthyes	arginase type I	338
Om ARG type Ib	Oncorhynchus mykiss	52138505	Animalia	Osteichthyes	arginase type Ib	327
Om ARG type II	Oncorhynchus mykiss	52138503	Animalia	Osteichthyes	arginase type II	347
Om ARG type II b	Oncorhynchus mykiss	52138511	Animalia	Osteichthyes	arginase type IIb	188
Dr ARG-1	Danio rerio	113680454	Animalia	Osteichthyes	arginase-1	341
Dr ARG-2	Danio rerio	34784034	Animalia	Osteichthyes	Arginase, type II	347
Ss ARG-1	Salmo salar	209736026	Animalia	Osteichthyes	Arginase-1	337
Ss ARG-2	Salmo salar	223647764	Animalia	Osteichthyes	Arginase-2	347
Fh ARG II	Fundulus heteroclitus	124358788	Animalia	Osteichthyes	Arginase II	349
Om ARG-1	Osmerus mordax	225706122	Animalia	Osteichthyes	Arginase-1	335
Hf ARG-1	Heteropneustes fossilis	339648671	Animalia	Osteichthyes	arginase type 1	192
Xl ARG-1	Xenopus laevis	148233713	Animalia	Tetrapods	arginase 1	323
Xl ARG-2	Xenopus laevis	497230	Animalia	Tetrapods	arginase 2	360
Ac ARG-2	Anolis carolinensis	327280322	Animalia	Tetrapods	arginase-2	357
Gg ARG II	Gallus gallus	340523133	Animalia	Tetrapods	arginase, type II	356
Rn ARG I	Rattus norvegicus	202979	Animalia	Tetrapods	arginase I	323
Rn ARG II	Rattus norvegicus	2047344	Animalia	Tetrapods	arginase II	354
Hs ARG I	Homo sapiens	1197498	Animalia	Tetrapods	arginase I	322
Hs ARG II	Homo sapiens	2492935	Animalia	Tetrapods	arginase II	354

## Sheet: Sheet2
>gi|147859|gb|AAA83909.1| agmatine ureohydrolase [Escherichia coli]	[E. coli] agmatine ureohydrolase (gi|147859|)
>gi|171161|gb|AAA34469.1| arginase [Saccharomyces cerevisiae]	[Saccharomyces cerevisiae] arginase (gi|171161|)
>gi|2661128|gb|AAC04613.1| arginase [Glycine max]	[Glycine max] arginase (gi|2661128|)
>gi|109809921|gb|ABG46365.1| arginase [Leishmania donovani]	[Leishmania donovani] arginase (gi|109809921|)
>gi|17939889|emb|CAC86388.1| arginase [Plasmodium falciparum 3D7]	[Plasmodium falciparum] arginase (gi|17939889|)
>gi|72534432|emb|CAI38845.1| putative arginase 1 precursor [Cyprinus carpio]	[Cyprinus carpio] arginase 1 (gi|72534432|)
>gi|72534170|emb|CAF02014.2| putative mitochondrial arginase 2A precursor [Cyprinus carpio]	[Cyprinus carpio] arginase 2A (gi|72534170|)
>gi|72534434|emb|CAI38846.1| putative arginase 2B precursor [Cyprinus carpio]	[Cyprinus carpio] arginase 2B (gi|72534434|)
>gi|72534436|emb|CAI38847.1| putative arginase 2C precursor [Cyprinus carpio]	[Cyprinus carpio] arginase 2C (gi|72534436|)
>gi|52138509|tpg|DAA01450.1| TPA_exp: arginase type I [Oncorhynchus mykiss]	[Oncorhynchus mykiss] arginase type I (gi|52138509|)
>gi|52138505|tpg|DAA01448.1| TPA_inf: arginase type Ib [Oncorhynchus mykiss]	[Oncorhynchus mykiss] arginase type Ib (gi|52138505|)
>gi|52138503|tpg|DAA01447.1| TPA_exp: arginase type II [Oncorhynchus mykiss]	[Oncorhynchus mykiss] arginase type II (gi|52138503|)
>gi|52138511|tpg|DAA01451.1| TPA_inf: arginase type IIb [Oncorhynchus mykiss]	[Oncorhynchus mykiss] arginase type IIb (gi|52138511|)
>gi|113680454|ref|NP_001038662.1| arginase-1 [Danio rerio]	[Danio rerio] arginase-1 (gi|113680454|)
>gi|34784034|gb|AAH56711.1| Arginase, type II [Danio rerio]	[Danio rerio] arginase-2 (gi|34784034|)
>gi|209736026|gb|ACI68882.1| Arginase-1 [Salmo salar]	[Salmo salar] arginase-1 (gi|209736026|)
>gi|223647764|gb|ACN10640.1| Arginase-2, mitochondrial precursor [Salmo salar]	[Salmo salar] arginase-2 (gi|223647764|)
>gi|124358788|dbj|BAF46063.1| Arginase II [Fundulus heteroclitus]	[Fundulus heteroclitus] arginase II (gi|124358788|)
>gi|225706122|gb|ACO08907.1| Arginase-1 [Osmerus mordax]	[Osmerus mordax] arginase-1 (gi|225706122|)
>gi|339648671|gb|AEJ87162.1| arginase type 1 [Heteropneustes fossilis]	[Heteropneustes fossilis] arginase-1 (gi|339648671|)
>gi|148233713|ref|NP_001080417.1| arginase 1 [Xenopus laevis]	[Xenopus laevis] arginase-1 (gi|148233713|)
>gi|497230|gb|AAA56892.1| arginase 2 [Xenopus laevis]	[Xenopus laevis] arginase-2 (gi|497230|)
>gi|327280322|ref|XP_003224901.1| PREDICTED: arginase-2, mitochondrial-like [Anolis carolinensis]	[Anolis carolinensis] arginase-2 (gi|327280322|)
>gi|340523133|ref|NP_001186633.1| arginase, type II [Gallus gallus]	[Gallus gallus] arginase-II (gi|340523133|)
>gi|202979|gb|AAA40760.1| arginase [Rattus norvegicus]	[Rattus norvegicus] arginase I (gi|202979|)
>gi|2047344|gb|AAC22580.1| arginase II [Rattus norvegicus]	[Rattus norvegicus] arginase II (gi|2047344|)
>gi|1197498|emb|CAA31188.1| arginase [Homo sapiens]	[Homo sapiens] arginase I (gi|1197498|)
>gi|2492935|sp|P78540.1|ARGI2_HUMAN RecName: Full=Arginase-2, mitochondrial; AltName: Full=Kidney-type arginase; AltName: Full=Non-hepatic arginase; AltName: Full=Type II arginase; Flags: Precursor	[Homo sapiens] arginase II (gi|2492935|)
